# Supplementary material for: A Contact-Free Optical Device for the Detection of Pulmonary Congestion—A Pilot Study
Source: Biosensors (Basel). 2022 Oct 6;12(10):833. doi: 10.3390/bios12100833 (PMC9599847; doi:10.3390/bios12100833)
Supplement: Supplementary file 1 [file biosensors-12-00833-s001.zip]

Archive with 1 entries (1 files):
- biosensors-1858465-supplementary.pdf
